# Supplementary material for: Sarcopenia Is a Prognostic Factor in Patients Undergoing Percutaneous Endoscopic Gastrostomy
Source: J Clin Med. 2023 May 9;12(10):3360. doi: 10.3390/jcm12103360 (PMC10218806; doi:10.3390/jcm12103360)
Supplement: Supplementary file 1 [file jcm-12-03360-s001.zip]

Archive with 1 entries (1 files):
- jcm-2250572-supplementary.pdf
